# Supplementary material for: Oral Exposure to Chlorella sorokiniana Detoxifies Deoxynivalenol, Ochratoxin A, and Fumonisin B1 In Vitro and In Vivo
Source: Toxins (Basel). 2025 Jun 23;17(7):318. doi: 10.3390/toxins17070318 (PMC12300608; doi:10.3390/toxins17070318)
Supplement: Supplementary file 1 [file toxins-17-00318-s001.zip]

Archive with 1 entries (1 files):
- toxins-3682374-supplementary.pdf
